# Supplementary material for: Computational modeling with forward and reverse engineering links signaling network and genomic regulatory responses: NF-κB signaling-induced gene expression responses in inflammation
Source: BMC Bioinformatics. 2010 Jun 8;11:308. doi: 10.1186/1471-2105-11-308 (PMC2889938; doi:10.1186/1471-2105-11-308)
Supplement: Additional file 1 — Activity and strength matrices. This file contains the activity matrices and strength matrices determined by NCA. [file 1471-2105-11-308-S1.XLS]

## Sheet: TF Activity
	0.01 μg/ml LPS						0.1 μg/ml LPS						1 μg/ml LPS
Time (h)	0	0.5	2	4	6	12	0	0.5	2	4	6	12	0	0.5	2	4	6	12
NF-κB/p65-p50	0	0.117626	0.316187	0.187526	0.127587	0.0514762	0	0.207318	0.417292	0.286759	0.237053	0.127105	0	0.304265	0.437048	0.266894	0.272086	0.17691
p50	0	0.0963029	0.290103	0.208025	0.144831	0.108631	0	0.0837834	0.387812	0.312378	0.278737	0.189514	0	0.175305	0.395001	0.318773	0.318716	0.222488
p65	0	0.0586604	0.150268	0.0643632	0.062737	-0.0111132	0	0.211476	0.249616	0.280869	0.30266	0.277577	0	0.152785	0.326324	0.520775	0.321209	0.269677

## Sheet: strength
	NF-κB/p65-p50	p50	p65
BCL2	0.106969	0.342305	0
BCL2L1	0	0.117157	0
BIRC3	0.991092	1.3611	0
CCL11	-0.332013	0	0
CCL19	0.923997	0	0
CCL2	2.90385	0	-4.37108
CCL3	7.67919	0	0
CCL5	-0.329013	0	0.502626
CD69	0.272982	0	0
CSF2	0.825745	0	0
CX3CL1	1.14331	0	0
CXCL10	1.74718	0	-2.97055
CXCL2	4.25075	0	0
CXCL5	1.01529	0	0
CXCL9	0.611939	0	0
F3	1.81312	0.0164881	0
FN1	0.531042	0	0
GBP1	2.61208	0	0
HLA-DMB	0	0.416545	0
ICAM1	1.53167	0	-1.03203
IGKC	0.121822	0	0.0359543
IL10	0	3.09808	0
IL15	2.98663	0	0
IL15RA	0.00521813	2.33384	0
IL1B	8.07498	0	0
IL23A	0	0	-0.517936
IL2RA	2.29456	0	0
IL6	9.05409	2.20646	-0.820836
IL8	2.50835	0	0.235337
IRF1	0.66012	0	0
IRF7	-0.158086	0	0
JUNB	0.342062	0	0
LTB	0.80961	0	0
MMP9	-0.533447	1.46069	-1.37653
MYC	0.413342	-0.23782	0
NFKB1	0.924011	0.408573	0
NFKBIA	3.33362	0	0.269885
PTPN13	1.01823	0	0
RELA	-0.436513	0	0.158346
RELB	1.03359	0	0
SELP	0	2.64047	0
SLC11A2	-2.02207	0	3.31241
SMAD7	0	0	-0.241409
SOCS3	0	1.0404	0
STAT4	2.92169	-0.20978	0
TAP1	-1.23648	0	0
TGFB1	0	0	-1.49106
TIMP1	-0.960614	0	0
TNF	10.1944	-5.5652	0
VCAM1	-0.0671702	0	0
YY1	-0.0402224	0	0
CXCL1	6.2348	0	0
PTK2	1.26592	0	0.435966
FAS	0.0897767	1.14013	0
